# Supplementary material for: Diverse roles of TssA‐like proteins in the assembly of bacterial type VI secretion systems
Source: EMBO J. 2019 Aug 12;38(18):e100825. doi: 10.15252/embj.2018100825 (PMC6745524; doi:10.15252/embj.2018100825)
Supplement: Supplementary file 5 — Movie EV3 [file EMBJ-38-e100825-s005.zip]

Archive with 2 entries (2 files):
- EMBOJ-2018-100825R_MovieEV3.mp4
- EMBOJ-2018-100825R_MovieEV3.rtf
